# Supplementary material for: Lu’s approach for video-assisted thoracoscopic surgery
Source: PLoS One. 2024 Jun 25;19(6):e0300632. doi: 10.1371/journal.pone.0300632 (PMC11198770; doi:10.1371/journal.pone.0300632)
Supplement: S1 Data — (CSV) [file pone.0300632.s001.csv]

	time	bleeding	lymph	drain	drainage	incision	postoperativehospital stay	VAS1	VAS3	complication	group
1	157	50	4	3	300	2.5	4	4	3	N	UVATS
2	127	20	5	3	400	3	3	4	3	N	UVATS
3	115	50	5	2	280	4	3	4	4	N	UVATS
4	134	50	6	5	610	3.5	6	4	4	N	UVATS
5	100	50	3	3	520	3	6	4	3	N	UVATS
6	158	50	5	4	260	3.5	5	3	6	N	UVATS
7	72	20	0	3	800	3	9	4	4	N	UVATS
8	172	50	5	4	705	3	6	3	3	N	UVATS
9	129	100	5	3	300	3	5	6	3	N	UVATS
10	146	10	5	4	360	3	5	4	3	N	UVATS
11	256	50	5	2	340	2.5	4	4	2	N	UVATS
12	140	10	5	4	600	3.5	6	4	4	N	UVATS
13	154	80	5	4	820	3	5	2	4	N	UVATS
14	221	50	6	4	600	3	7	4	4	N	UVATS
15	97	20	4	3	680	2.5	4	4	3	N	UVATS
16	102	50	4	3	200	3	4	4	3	N	UVATS
17	135	50	6	3	460	3	4	4	2	N	UVATS
18	91	50	5	4	620	3	6	6	4	bacterial pneumonia	UVATS
19	157	20	5	3	440	3	4	4	3	N	UVATS
20	120	20	4	4	440	3	5	4	4	N	UVATS
21	70	50	2	3	530	3	4	4	4	N	UVATS
22	189	20	6	5	780	2.5	9	3	3	N	UVATS
23	97	20	4	2	240	3	3	4	2	N	UVATS
24	81	20	3	3	200	3	4	4	3	N	UVATS
25	92	100	5	5	1690	4	8	4	4	N	UVATS
26	140	50	5	5	340	3	8	4	4	N	UVATS
27	120	20	5	3	360	3	6	3	3	N	UVATS
28	109	20	5	3	400	3.5	4	4	3	N	UVATS
29	99	20	5	2	180	3	3	4	3	N	UVATS
30	106	20	6	3	350	3	5	4	4	N	UVATS
31	112	20	7	3	220	3	4	4	4	N	UVATS
32	98	20	5	3	260	3.5	4	4	3	N	UVATS
33	92	20	5	3	500	3	4	4	4	N	UVATS
34	104	20	5	3	400	3	4	4	4	N	UVATS
35	135	50	5	4	420	3.5	5	4	4	N	UVATS
36	73	30	5	3	260	3.5	4	4	3	N	UVATS
37	114	20	6	3	320	3	4	4	4	postoperative leakage	UVATS
38	108	20	6	3	160	3	4	4	4	N	UVATS
39	148	50	5	9	1395	3	10	6	3	N	UVATS
40	98	20	4	3	340	3	5	4	3	N	UVATS
41	79	10	5	3	370	3	7	4	4	N	UVATS
42	135	20	6	6	1155	3.5	7	4	3	N	UVATS
43	136	50	5	3	480	3	4	4	4	N	UVATS
44	76	20	5	4	470	3	5	4	3	N	UVATS
45	108	20	2	3	440	4	5	4	3	N	UVATS
46	117	50	7	5	1240	3	7	4	3	bacterial pneumonia	UVATS
47	125	50	5	3	430	3	4	4	3	N	UVATS
48	130	50	6	3	680	3.5	4	4	2	N	UVATS
49	45	20	2	3	180	3	4	4	4	N	UVATS
50	85	20	5	3	540	3	4	4	3	N	UVATS
51	120	50	5	5	220	2.5	6	4	4	N	UVATS
52	120	200	4	3	420	3	4	4	3	N	UVATS
53	170	50	7	5	1110	3	6	4	4	N	UVATS
54	75	50	5	31	3520	3	50	4	3	postoperative leakage	UVATS
55	121	20	7	3	280	3	4	4	3	N	UVATS
56	148	100	4	4	1310	2.5	11	4	4	N	UVATS
57	64	20	3	3	60	3.5	6	4	4	N	UVATS
58	142	50	4	3	760	3	6	4	4	N	UVATS
59	70	20	4	5	710	3	4	4	3	N	UVATS
60	83	20	4	3	200	3	4	4	3	N	UVATS
61	121	20	3	3	650	3.5	5	4	4	N	UVATS
62	101	20	5	2	180	3	3	4	2	N	UVATS
63	69	20	5	3	340	3.5	4	4	4	N	UVATS
64	60	10	2	3	100	3.5	4	4	3	N	UVATS
65	135	50	5	4	970	3	7	4	3	N	UVATS
66	104	50	2	3	170	3	4	4	3	N	UVATS
67	55	50	4	3	350	3	4	4	4	N	UVATS
68	99	20	4	3	160	3.5	3	4	2	N	UVATS
69	96	50	5	4	220	3	12	4	4	N	UVATS
70	99	20	3	4	170	3.5	5	4	4	N	UVATS
71	135	20	6	3	240	3	4	4	4	N	UVATS
72	99	20	1	9	565	3	10	4	3	N	UVATS
73	219	50	4	7	1060	3.5	7	4	4	chylothorax	UVATS
74	160	50	6	5	380	3	10	4	4	N	UVATS
75	135	50	3	3	240	3.5	10	4	4	N	UVATS
76	90	50	5	2	120	3.5	3	4	3	N	UVATS
77	145	50	3	4	680	3.5	4	4	4	pulmonary atelectasis	UVATS
78	145	50	3	2	110	3	4	4	3	N	UVATS
79	85	20	5	3	260	3	6	4	3	N	UVATS
80	84	20	3	4	100	3.5	5	4	4	bacterial pneumonia	UVATS
81	142	50	6	3	540	3	4	4	4	N	UVATS
82	90	30	4	3	140	3	4	4	2	pulmonary atelectasis	UVATS
83	206	20	3	2	180	3.5	3	4	3	N	UVATS
84	161	50	6	3	400	3.5	5	5	3	N	UVATS
85	105	20	5	2	260	3	5	4	3	N	UVATS
86	137	20	5	3	120	3	3	4	4	N	UVATS
87	184	50	6	3	240	3	7	4	4	N	UVATS
88	180	20	5	3	300	3	5	4	4	N	UVATS
89	158	20	6	3	540	3.5	5	4	3	bacterial pneumonia	UVATS
90	124	20	4	3	180	3	4	4	4	N	UVATS
91	109	20	5	4	540	3.5	5	4	3	N	UVATS
92	93	50	4	3	260	3	5	4	4	N	UVATS
93	169	50	5	5	820	3	6	6	4	N	UVATS
94	155	50	3	3	530	3.5	5	4	3	N	UVATS
95	135	50	4	3	160	3.5	4	4	3	N	UVATS
96	98	10	1	3	180	3	4	4	3	N	UVATS
97	128	20	6	3	470	2.5	4	4	3	N	LVATS
98	108	20	5	3	510	2.5	4	4	3	N	LVATS
99	125	30	6	4	400	2.5	5	4	4	N	LVATS
100	90	30	5	4	200	2.5	4	4	4	N	LVATS
101	91	30	7	4	610	2.5	5	4	4	N	LVATS
102	82	20	5	3	360	3	4	4	4	N	LVATS
103	89	20	5	8	720	2.5	9	4	4	N	LVATS
104	145	50	5	2	300	2.5	3	4	4	N	LVATS
105	119	20	7	3	800	3	4	4	3	N	LVATS
106	79	20	5	3	430	2.5	4	4	4	N	LVATS
107	94	20	7	6	880	2.5	7	5	4	N	LVATS
108	100	50	5	4	380	2.5	5	4	2	N	LVATS
109	116	50	4	4	310	2.5	5	3	2	bacterial pneumonia	LVATS
110	70	20	4	3	490	2.5	4	4	3	N	LVATS
111	125	20	4	3	280	2.5	5	4	3	N	LVATS
112	80	20	6	3	470	2.5	4	4	3	N	LVATS
113	51	20	4	3	230	2.5	4	3	3	N	LVATS
114	60	100	5	3	240	3	4	3	3	N	LVATS
115	88	20	4	4	340	2.5	6	5	5	N	LVATS
116	99	20	5	4	500	2.5	5	4	4	N	LVATS
117	95	10	6	3	420	2.5	4	4	4	N	LVATS
118	132	30	7	4	620	2.5	5	4	4	N	LVATS
119	75	50	3	3	220	2.5	4	3	2	N	LVATS
120	66	20	5	3	310	2.5	4	4	4	N	LVATS
121	70	20	4	6	1310	2.5	8	4	4	bacterial pneumonia	LVATS
122	80	20	4	3	360	5	4	4	4	N	LVATS
123	65	50	5	2	40	2.5	3	3	2	N	LVATS
124	85	20	5	3	450	3	4	3	3	N	LVATS
125	60	20	4	16	940	2.5	18	3	4	N	LVATS
126	85	30	7	3	620	2.5	4	3	4	N	LVATS
127	90	20	3	4	660	2.5	5	3	4	N	LVATS
128	145	20	4	10	1920	2.5	11	4	4	N	LVATS
129	76	20	3	2	300	2.5	3	3	2	N	LVATS
130	85	20	5	3	360	2.5	4	4	3	N	LVATS
131	88	20	4	2	160	2.5	3	4	3	N	LVATS
132	104	20	6	5	610	2.5	6	4	3	N	LVATS
133	71	20	2	2	140	2.5	3	4	3	N	LVATS
134	167	25	7	3	640	2.5	4	4	4	N	LVATS
135	160	30	6	6	1130	2.5	6	3	4	N	LVATS
136	96	30	5	4	780	2.5	5	4	4	N	LVATS
137	111	20	7	7	1280	3	9	4	2	N	LVATS
138	79	20	5	3	360	2.5	7	4	2	N	LVATS
139	73	20	2	8	1060	2.5	9	4	3	N	LVATS
140	111	20	7	13	2740	2.5	14	4	4	N	LVATS
141	81	40	7	3	510	2.5	8	4	3	N	LVATS
142	97	20	6	3	520	2.5	4	4	3	N	LVATS
143	72	20	5	3	540	2	4	4	3	N	LVATS
144	102	20	5	3	360	2.5	4	4	3	N	LVATS
145	99	30	4	3	260	3	4	5	3	N	LVATS
146	85	20	4	4	620	2.5	4	3	3	N	LVATS
147	90	30	7	3	570	3	4	4	2	N	LVATS
148	80	20	3	3	390	2.5	4	4	3	N	LVATS
149	85	20	6	5	890	2.5	5	4	3	N	LVATS
150	65	30	6	3	360	3	4	4	3	N	LVATS
151	96	20	5	5	310	3	6	4	2	N	LVATS
152	110	20	5	11	2360	3	12	4	2	N	LVATS
153	60	100	5	3	240	2.5	4	4	3	N	LVATS
154	71	50	2	2	140	2.5	3	4	3	N	LVATS
155	173	50	5	4	500	2.5	5	4	4	N	LVATS
156	92	20	3	2	520	2.5	3	4	2	N	LVATS
157	125	50	3	18	1222	2.5	18	4	4	postoperative leakage	LVATS
158	70	20	4	7	1310	2.5	8	4	4	chylothorax	LVATS
159	80	20	4	3	360	2.5	4	4	4	N	LVATS
160	70	50	5	1	40	3	3	4	3	N	LVATS
161	103	20	4	3	510	2.5	4	4	4	N	LVATS
162	122	20	5	2	340	2.5	4	4	3	N	LVATS
163	70	20	4	3	460	2	4	4	3	N	LVATS
164	97	20	6	10	1380	2.5	11	4	4	pulmonary atelectasis	LVATS
165	135	20	5	3	500	2.5	4	4	3	N	LVATS
166	55	20	2	3	260	3	4	4	3	N	LVATS
167	100	30	0	3	150	3	4	4	4	N	LVATS
168	110	20	4	3	530	2.5	4	4	4	N	LVATS
169	95	30	3	15	2195	2.5	15	4	2	postoperative leakage	LVATS
170	80	50	7	2	300	2.5	4	4	3	N	LVATS
171	90	50	4	3	390	2	4	4	4	N	LVATS
172	170	50	4	3	660	2.5	4	4	3	N	LVATS
173	71	20	4	2	230	2	3	4	3	N	LVATS
174	70	20	3	2	140	2.5	4	4	4	N	LVATS
175	75	30	3	3	440	2.5	7	4	4	bacterial pneumonia	LVATS
176	95	30	5	3	380	2.5	4	4	4	N	LVATS
177	95	50	4	5	760	2.5	5	4	4	N	LVATS
178	80	30	4	4	700	2.5	5	4	4	N	LVATS
179	79	20	3	3	250	2.5	4	2	2	N	LVATS
180	65	30	3	3	270	2.5	4	4	2	N	LVATS
181	78	20	5	3	330	2.5	4	4	4	N	LVATS
182	85	20	5	3	180	2.5	4	4	4	N	LVATS
